# Supplementary material for: Automatic Detection of Radiographic Alveolar Bone Loss in Bitewing and Periapical Intraoral Radiographs Using Deep Learning Technology: A Preliminary Evaluation
Source: Diagnostics (Basel). 2025 Feb 27;15(5):576. doi: 10.3390/diagnostics15050576 (PMC11899607; doi:10.3390/diagnostics15050576)
Supplement: Supplementary file 1 [file diagnostics-15-00576-s001.zip]

Archive with 1 entries (1 files):
- diagnostics-3477464-supplementary.pdf
